# Supplementary material for: Improvement of early miscarriage rates in women with adenomyosis via oxytocin receptor antagonist during frozen embryo transfer-a propensity score-matched study
Source: Reprod Biol Endocrinol. 2024 Jul 12;22:79. doi: 10.1186/s12958-024-01255-1 (PMC11241821; doi:10.1186/s12958-024-01255-1)
Supplement: Supplementary file 2 — Supplementary Material 2 [file 12958_2024_1255_MOESM2_ESM.xls]

## Sheet: Dataset
No	Groups (1 Atosiban 0 no atosiban)	Adenomyosis (1 diffuse 2 focal 3 adenomyoma)	Age	BH	BW	BMI	Type of infertility (0: primary, 1: secondary)	Infertility duration	No. of previous IVF failure	No of Failures (≦1:1, 2:2, 3:3)	cause of infertility(0Anovulation 1Tubal factor 2 Male factor 3 Endometriosis 4 Uterine factor 5 others 6 Unexplained 7 Multiple 8 POR)	E2	LH	FSH	AMH	Ut position (0 A/V, 1 R/V)	EM thickness	Day of ET (0 D3, 1 D5)	No of transferred embryos	No. of transferred at least one top-quality embryos (1 Yes 0 No)	Stylet use (1 Yes 0 No)	Biochemical Pregnancy (0:No, 1:Yes)	Pregnancy (0:No, 1:Yes)	Ongoing Pregnancy (0:No, 1:Yes)	Live birth (0:No, 1:Yes)	Abortion (0:No, 1:Yes)	Early abortion (0:No, 1:Yes)	Late abortion (0:No, 1:Yes)
1	1	1	45	152	48	20.5	1	1	3	3	2				1.9	0	9	0	3	0	0	0	0	0	0
2	1	2	45	167	57	20.44	1	14	3	3	3	157	6.49	9.11	0.4	0	10	0	3	1	0	0	0	0	0
3	1	2	45	163	61	23.1	1	10	5	3	3	206	1.62	1.92	0.3	0	8	0	2	1	0	0	0	0	0
4	1	2	44	162	67	25.53	0	8	1	1	5	78	8.57	11.45	0.2	0	14	0	1	0	1	0	0	0	0
5	1	2	44	172	92	31.3	0	3	2	2	3	21	2.63	7.86	0.6	0	13	0	4	1	0	0	0	0	0
6	1	2	44	165	55	20.2	0	2	3	3	3	92	5.41	3.51	0.5	0	13	0	2	1	0	0	0	0	0
7	1	2	44	167	87	31.4	1	4	5	3	3				0.4	0	12	0	3	1	0	1	0	0	0
8	1	1	44	165	66	24.2	1	5	8	3	3	34	2.25	7.27	0.9	0	10	1	2	1	0	1	1	1	1	0	0	0
9	1	1	44	161	51	19.6	1	3	9	3	3	34	3.12	5.28	0.9	1	13	0	2	1	0	0	0	0	0
10	1	2	44	165	65	23.88	1	7	5	3	4	33	3.34	7.66	3	0	11	1	2	1	0	1	0	0	0
11	1	1	44	158	45	18.03	0	8	7	3	3	135	3.61	7.41	0.1	0	11	0	2	1	1	0	0	0	0
12	1	1	44	167	60	21.7	0	3	10	3	5	28	0.72	5.72	1.4	1	10	0	3	1	0	0	0	0	0
13	1	1	44	166	60	21.7	1	3	3	3	1	37	2.79	2.3	1.3	0	9	0	3	1	0	0	0	0	0
14	1	2	43	157	55	22.31	1	1	2	2	5	29	5.95	15.22	0.5	0	10	0	2	0	0	0	0	0	0
15	1	2	43	168	66	23.38	1	5	1	1	5	150	6.56	5.54	0.3	1	13	0	2	1	0	0	0	0	0
16	1	2	43	157	71	28.8	0	2	3	3	3	31	6.29	9.55	1.3	0	14	0	4	1	0	0	0	0	0
17	1	1	43	163	58	21.83	0	1	4	3	3	228	1.97	1.27	0.5	1	10	0	2	1	0	0	0	0	0
18	1	1	43	163	60	22.5	1	4	12	3	5	13	1.15	7.17	1	0	12	0	3	1	0	0	0	0	0
19	1	2	43	167	54	19.36	1	2	8	3	3	16	5.44	15.77	0.8	0	10	1	2	0	0	1	1	0	0	1	1	0
20	1	2	43	159	54	21.36	1	2	3	3	1	81	2.86	3.05	2.9	0	12	0	2	1	0	1	0	0	0
21	1	1	43	160	53	20.6	0	9	3	3	1	145	4.17	1.52	2.8	1	7	0	2	1	0	0	0	0	0
22	1	2	43	155	61	25.39	0	12	6	3	3	77	2.9	6.36	0.6	0	8	0	4	1	0	1	1	1	1	0	0	0
23	1	1	43	163	88	33.2	0	5	8	3	3	256	9.26	4.15	0.5	1	15	0	4	1	0	0	0	0	0
24	1	2	43	159	50	19.78	0	6	6	3	3	26	2.66	17.18	0.2	0	10	0	2	1	0	1	1	1	1	0	0	0
25	1	1	43	159	53	21	0	7	7	3	3	187	3.84	5.85	0.1	1	9	0	3	1	0	0	0	0	0
26	1	1	43	166	69	25	0	16	2	2	5	143	4.12	3.23	3.2	0	13	0	4	1	0	0	0	0	0
27	1	2	43	167	96	34.42	1	15	7	3	5	17	2.46	5.35	1.5	0	14	0	3	1	0	1	1	1	1	0	0	0
28	1	1	43	164	84	31	1	6	3	3	3	183	2.96	1.44	1	0	10	0	4	1	0	1	0	0	0
29	1	1	42	159	58	22.94	1	4	1	1	3	10	3	3.57	0.6	1	9	0	2	1	0	0	0	0	0
30	1	2	42	169	63	22.06	0	6	7	3	3	16	4.41	6.75	0.7	1	10	0	2	1	1	0	0	0	0
31	1	2	42	158	64	25.64	1	8	2	2	1	49	5	6.4	1.5	1	13	1	3	0	0	0	0	0	0
32	1	1	42	163	62	23.5	0	10	5	3	3	211	1.75	1.32	0.5	0	13	0	3	0	0	0	0	0	0
33	1	3	42	152	68	29.43	1	7	8	3	3	193	3.99	4.84	0.4	0	12	0	2	1	0	0	0	0	0
34	1	2	42	165	75	27.55	1	1	3	3	3	43	5.78	11.84	0.7	0	14	0	2	1	0	1	1	1	1	0	0	0
35	1	1	42	157	52	21	0	7	1	1	5	213	7.55	6.9	0.2	0	7	0	3	1	0	0	0	0	0
36	1	1	42	164	61	22.68	1	8	8	3	0				9.1	0	10	1	2	0	0	1	0	0	0
37	1	3	41	162	47	17.91	0	10	1	1	5	99	1.86	4.01	1.9	1	15	0	2	1	0	0	0	0	0
38	1	2	41	162	82	31.25	0	2	4	3	4	14	3.08	5.82	3	0	13	1	2	1	0	0	0	0	0
39	1	1	41	153	51	21.79	1	5	2	2	3	89	5.46	4.15	1.1	0	14	1	2	1	0	1	1	0	0	1	1	0
40	1	1	41	169	84	29.41	0	1	6	3	3	30	4.54	5.43	0.7	0	14	0	2	1	0	0	0	0	0
41	1	3	41	154	44	18.55	1	2	2	2	3	46	2.37	7.03	0.3	1	8	0	2	1	0	0	0	0	0
42	1	2	41	170	57	19.72	1	2	6	3	4	154	7.18	6.12	1.4	0	12	1	2	0	0	1	1	1	1	0	0	0
43	1	2	41	159	46	18.2	0	4	3	3	4	19	2.77	7.32	2	0	10	0	2	1	0	1	1	1	1	0	0	0
44	1	2	41	156	47	19.31	0	5	4	3	4	27	2.66	5.03	1.4	0	10	0	3	0	0	0	0	0	0
45	1	1	41	163	70	26.1	1	13	4	3	5				1.2	1	13	0	4	0	0	0	0	0	0
46	1	2	41	159	52	20.4	1	5	1	1	5	74	3.22	4.76	3.3	0	8	0	2	1	0	1	1	1	1	0	0	0
47	1	2	41	160	62	24.3	0	11	6	3	4				3.8	1	16	1	3	0	1	1	1	1	1	0	0	0
48	1	1	41	159	55	21.7	1	10	2	2	5				1.3	0	9	0	4	0	0	0	0	0	0
49	1	2	41	163	58	21.8	1	6	1	1	1	69	2.91	3.15	3	1	11	1	1	1	0	0	0	0	0
50	1	2	41	161	65	24.9	0	2	3	3	3	54	6.16	6.53	0.9	0	12	0	3	1	0	1	1	1	1	0	0	0
51	1	2	40	164	54	20.08	0	9	1	1	5	178	6.59	4.6	2.5	1	15	0	2	1	0	0	0	0	0
52	1	2	40	169	57	19.96	1	8	1	1	0	88	7.55	6.42	6	1	16	1	2	1	0	0	0	0	0
53	1	2	40	162	65	24.77	0	2	1	1	5	29	2.45	7.63	0.5	0	10	0	2	1	0	0	0	0	0
54	1	2	40	160	46	17.97	0	5	2	2	5	204	0.86	3.51	0.3	0	10	0	2	1	0	1	1	1	1	0	0	0
55	1	1	40	161	67	25.85	0	1	1	1	5	328	13.92	5.44	0.4	1	17	0	1	1	0	0	0	0	0
56	1	2	40	165	76	27.92	1	3	5	3	5	163	2.34	1.15	3.4	0	19	1	2	1	0	0	0	0	0
57	1	1	40	154	60	25.3	1	12	1	1	1	31	6.04	4.94	2.7	0	8	1	2	1	0	1	1	1	1	0	0	0
58	1	1	40	161	58	22.1	1	6	5	3	5	28	0.64	3.7	4.2	0	10	0	2	1	0	0	0	0	0
59	1	2	40	162	76	28.96	1	2	1	1	5	230	3.66	5.41	1.2	0	10	0	2	1	0	1	1	0	0	1	1	0
60	1	2	40	174	85	28.08	0	3	1	1	3	46	4.88	11.88	0.5	0	10	0	2	1	0	0	0	0	0
61	1	1	40	156	53	22	0	12	2	2	3				0.1	1	13	0	3	1	0	1	1	1	1	0	0	0
62	1	3	40	155	54	22.48	0	10	2	2	4	122	5.52	6.9	3.9	0	14	0	2	1	0	1	1	1	0	1	0	1
63	1	2	40	161	56	21.6	1	6	3	3	2	217	2.66	3.16	2.1	1	12	0	2	1	0	1	1	1	1	0	0	0
64	1	1	40	163	57	21.4	0	3	1	1	5	58	6.1	6.81	1.4	0	15	1	2	1	0	0	0	0	0
65	1	2	40	159	53	20.96	1	5	8	3	2				2	0	10	0	2	1	0	0	0	0	0
66	1	1	40	164	61	22.6	1	5	5	3	5				2.3	0	11	0	3	0	0	1	1	1	1	0	0	0
67	1	2	40	164	72	26.77	1	1	1	1	3	78	4.02	5.87	0.4	1	12	0	2	1	0	1	0	0	0
68	1	3	39	158	41	16.42	0	9	1	1	1	50	2.62	7.47	1.9	0	13	0	2	1	0	1	1	1	1	0	0	0
69	1	1	39	155	60	24.97	0	3	1	1	4	176	1.19	1.58	4.7	0	12	1	2	1	1	1	1	1	1	0	0	0
70	1	1	39	147	58	26.6	1	5	2	2	1	120	3.54	3.31	2.3	1	10	0	2	1	0	1	1	1	0	1	0	1
71	1	2	39	156	52	21.37	0	4	4	3	4				2	1	11	0	2	1	0	1	0	0	0
72	1	3	39	158	64	25.64	1	3	3	3	4	86	5.18	3.05	1.3	0	13	0	2	1	0	1	1	1	1	0	0	0
73	1	2	39	161	66	25.4	1	7	4	3	5	24	3.13	7.83	1.4	1	11	0	2	1	0	1	1	0	0	1	1	0
74	1	1	39	156	46	19	1	5	1	1	4	72	4.57	7.94	3.4	1	11	1	2	1	0	1	1	1	0	1	0	1
75	1	2	39	167	64	22.95	1	2	8	3	3	135	3.04	5.22	0.9	0	8	0	4	1	0	0	0	0	0
76	1	2	39	173	57	19.05	1	6	4	3	0	290	21.55	7.32	5.4	1	15	0	4	1	0	1	1	1	1	0	0	0
77	1	1	39	158	68	27.3	1	2	2	2	4	40	4.18	4.02	2.4	0	7	0	2	1	0	0	0	0	0
78	1	2	39	160	73	28.52	1	7	6	3	5	188	4.21	2.63	1	0	13	1	4	1	1	0	0	0	0
79	1	2	39	163	63	23.71	1	6	16	3	3				0.5	1	11	0	2	1	0	1	1	1	0	1	0	1
80	1	2	39	159	51	20.17	1	3	1	1	1	28	1.47	5.99	1.2	1	11	0	4	1	0	1	1	1	1	0	0	0
81	1	2	39	163	73	27.48	1	5	3	3	4	34	4.75	6.53	3.96	0	12	1	2	1	0	1	1	1	1	0	0	0
82	1	2	39	166	53	19.23	1	6	3	3	2	134	1.61	1.74	3.4	0	10	1	2	1	0	1	1	0	0	1	1	0
83	1	2	39	161	55	21.22	1	2	1	1	5	144	7.9	3.65	2.1	1	14	1	3	0	0	1	1	1	1	0	0	0
84	1	2	39	160	56	21.87	1	15	2	2	4	218	5.71	3.89	2.29	0	14	0	3	0	0	1	1	1	1	0	0	0
85	1	2	38	164	54	20.08	1	3	2	2	2	42	10.39	7.36	3.1	0	12	0	2	1	0	1	1	1	0	1	0	1
86	1	3	38	153	62	26.49	1	3	1	1	1	35	10.28	5.41	6.3	0	10	0	2	1	0	0	0	0	0
87	1	3	38	176	56	18.08	1	6	4	3	3	16	8.47	18.58	0.1	0	10	1	2	1	0	1	0	0	0
88	1	2	38	177	65	20.75	0	3	1	1	4	27	5.65	8	2.8	0	15	1	2	1	1	0	0	0	0
89	1	2	38	162	58	22.1	1	10	1	1	5	196	4.26	4.75	1	1	17	0	2	0	0	1	1	1	1	0	0	0
90	1	1	38	165	54	19.9	1	4	1	1	3	154	6.62	4.96	0.9	0	10	0	3	1	0	0	0	0	0
91	1	2	38	156	64	26.6	0	4	0	1	5	62	2.4	3.99	0.6	0	9	0	2	1	0	0	0	0	0
92	1	2	38	161	73	28.16	1	3	5	3	5	19	3.03	4.09	3.4	1	13	0	4	1	0	1	1	1	1	0	0	0
93	1	1	38	161	77	29.7	0	10	4	3	2	177	1.53	1.93	2.7	0	13	0	2	0	0	1	1	1	1	0	0	0
94	1	2	38	164	70	26.03	0	4	1	1	0	75	10.98	8.2	10.68	0	12	0	2	1	0	1	1	1	1	0	0	0
95	1	2	38	157	59	23.94	1	7	1	1	5	123	5.12	4.27	3.68	0	11	1	2	1	0	1	1	1	1	0	0	0
96	1	1	38	159	55	21.6	1	3	3	3	2	81	6.93	5.74	3.7	0	10	0	2	1	0	0	0	0	0
97	1	2	38	157	75	30.43	1	4	3	3	2	222	4.92	3.33	2.26	0	9	1	2	1	0	1	1	1	1	0	0	0
98	1	1	38	158	50	20.03	1	9	2	2	3				0.3	0	13	0	2	0	0	1	0	0	0
99	1	1	38	163	49	18.4	0	2	1	1	3	143	5.93	4.28	0.4	0	10	0	3	1	0	0	0	0	0
100	1	2	37	152	52	22.51	1	2	1	1	5	62	8.53	5.13	1.5	0	12	1	2	1	1	0	0	0	0
101	1	3	37	161	73	28.16	1	6	1	1	0	69	6.05	4.41	7.7	0	10	1	2	1	0	1	1	1	1	0	0	0
102	1	1	37	161	50	19.2	1	5	3	3	3	46	3.76	6.12	0.9	0	12	0	2	1	0	1	1	1	1	0	0	0
103	1	1	37	151	48	21	0	6	2	2	5	46	2.81	4.02	2.8	0	10	0	3	1	0	1	1	1	1	0	0	0
104	1	2	37	166	63	22.86	1	7	8	3	3	309	5.02	5.78	0.6	0	12	0	4	0	0	1	0	0	0
105	1	2	37	150	67	29.78	0	1	1	1	0	25	12.96	4.96	8.53	0	15	0	2	1	0	1	1	1	1	0	0	0
106	1	2	37	156	73	30	1	5	5	3	0	74	10.15	4.36	9.12	0	11	1	2	1	0	1	1	1	1	0	0	0
107	1	2	37	155	69	28.72	0	8	1	1	4	40	3.56	4.67	3.53	0	13	0	2	1	0	1	1	1	1	0	0	0
108	1	2	37	155	70	29.14	0	2	1	1	5	209	62.02	9.34	9.36	0	11	0	2	1	0	1	1	1	1	0	0	0
109	1	2	37	154	52	21.93	1	4	3	3	5	46	16.56	5.72	7	0	14	1	3	1	0	1	1	1	1	0	0	0
110	1	1	37	167	65	23.2	1	6	4	3	4	88	4.21	6.3	1.5	1	15	0	4	1	0	0	0	0	0
111	1	1	37	167	61	21.87	1	3	4	3	5	24	5.32	9.2	3.39	0	13	1	2	1	0	1	1	1	1	0	0	0
112	1	1	37	165	57	20.94	1	6	4	3	5	177	4.88	2.72	3.13	1	10	0	2	1	0	1	1	1	1	0	0	0
113	1	2	37	179	62	19.35	0	7	1	1	5	54	5.82	4.89	5.45	0	13	0	2	1	0	1	1	1	1	0	0	0
114	1	2	37	163	64	24.09	1	4	2	2	0	48	7.92	4.21	6.69	1	11	1	1	1	0	1	1	1	1	0	0	0
115	1	2	36	160	59	23.05	0	3	1	1	4				2.9	1	10	1	1	1	0	1	0	0	0
116	1	2	36	159	52	20.57	1	9	3	3	3			7.2	0.8	0	10	1	1	0	0	1	0	0	0
117	1	1	36	160	58	22.66	0	1	2	2	3	199	2.95	2.24	0.5	1	13	0	1	0	0	0	0	0	0
118	1	2	36	174	62	20.48	0	1	2	2	4	208	11	6.46	1.5	0	12	1	2	0	0	1	0	0	0
119	1	1	36	165	69	25.1	0	2	1	1	0	36	11.09	5.67	6.4	0	15	1	1	1	0	0	0	0	0
120	1	1	36	167	62	22.3	1	1	1	1	4	10	4.38	6.15	2.1	1	11	0	2	1	0	0	0	0	0
121	1	1	36	156	65	26.7	0	3	1	1	0	61	7.6	5.15	4.5	0	16	1	2	1	0	1	1	1	1	0	0	0
122	1	2	36	167	80	28.8	0	4	1	1	1	33	3.36	6.67	3.7	0	12	1	2	1	0	0	0	0	0
123	1	2	36	156	63	25.89	0	2	3	3	5	210	3.29	2.87	1.7	0	12	0	3	1	0	1	1	1	1	0	0	0
124	1	2	36	145	48	22.83	0	2	1	1	4	385	2.55	2.44	2.1	0	11	0	2	1	0	1	1	1	1	0	0	0
125	1	2	36	149	42	18.92	0	7	3	3	1	123	1.48	1.81	5	0	10	0	2	1	0	1	1	1	1	0	0	0
126	1	1	36	164	58	21.6	0	2	1	1	4	15	1.36	1.23	6	1	10	1	1	0	0	0	0	0	0
127	1	2	35	158	70	28.04	1	1	1	1	1	38	2.14	7.13	2.2	0	10	1	1	1	0	0	0	0	0
128	1	2	35	165	64	23.51	0	1	1	1	5	75	7.03	7.92	5.6	1	15	1	1	1	0	1	1	1	1	0	0	0
129	1	1	35	156	49	20.13	1	1	2	2	2	33	1.18	5.6	1.3	0	7	1	1	0	0	1	1	1	1	0	0	0
130	1	3	35	165	56	20.57	1	6	4	3	5	40	4.29	10.94	4.9	0	12	0	2	0	0	1	1	1	1	0	0	0
131	1	1	35	162	79	30.3	1	7	6	3	4				2.3	0	8	0	3	0	0	0	0	0	0
132	1	2	35	164	74	27.51	1	4	2	2	0	126	9.78	4.04	11	0	10	1	1	1	0	1	1	1	1	0	0	0
133	1	1	34	160	49	19.1	1	2	1	1	2	30	4.5	7.05	2.1	0	12	0	2	1	1	1	1	1	1	0	0	0
134	1	1	34	160	63	24.6	0	3	1	1	5	64	4.76	4.93	5.3	0	10	1	2	1	1	1	1	1	1	0	0	0
135	1	1	33	160	49	19.14	1	4	1	1	2	120	5.42	3.42	3.1	1	12	0	1	1	0	1	1	1	1	0	0	0
136	1	2	33	160	61	23.83	1	6	5	3	1	61	3.53	3.6	2.1	0	13	1	1	0	0	0	0	0	0
137	1	2	33	169	96	33.7	1	1	1	1	5	27	4.33	5.8	4.2	0	13	1	2	1	0	0	0	0	0
138	1	2	33	158	64	25.64	0	2	1	1	5	99	7.64	3.29	5.95	0	13	1	2	0	0	1	1	0	0	1	1	0
139	1	2	33	157	86	34.89	0	8	2	2	5	377	1.83	0.93	1.77	0	13	0	2	1	0	1	1	1	1	0	0	0
140	1	1	33	160	74	28.91	0	2	1	1	5	42	11.08	4.54	5.75	1	13	0	2	1	0	1	1	1	1	0	0	0
141	1	2	33	159	66	26.11	0	5	1	1	5	97	1.32	1.99	6.42	0	12	0	2	1	0	1	1	1	1	0	0	0
142	1	3	32	162	78	29.72	0	5	1	1	5	41	6.34	8.34	4.8	0	15	1	1	0	0	1	1	1	1	0	0	0
143	1	2	32	160	59	23.05	0	2	2	2	0	40	2.84	7.25	13.8	0	11	1	2	1	0	0	0	0	0
144	1	2	32	165	69	25.34	0	3	2	2	0	83	7.34	5.71	5.9	1	11	1	3	1	0	0	0	0	0
145	1	2	32	158	48	19.23	0	2	1	1	2	183	5.88	4.27	1.6	0	13	1	1	1	0	0	0	0	0
146	1	2	32	158	69	27.64	1	2	2	2	0	123	17.81	7.1	17.74	0	9	1	4	0	0	1	1	1	1	0	0	0
147	1	2	32	160	69	26.9	1	5	3	3	0	190	8.32	3.35	6.5	1	10	1	3	1	0	1	1	1	1	0	0	0
148	1	2	32	165	56	20.57	1	4	1	1	0	144	2.83	2.47	6.23	0	10	1	2	0	0	1	1	1	1	0	0	0
149	1	2	32	165	47	17.26	0	4	5	3	2	20	3.55	8.77	4.64	0	11	0	3	1	0	1	1	1	1	0	0	0
150	1	1	31	163	67	25.22	1	4	1	1	5	21	3.55	4.45	3.9	0	14	1	1	1	0	0	0	0	0
151	1	2	31	154	71	29.9	0	2	2	2	5	154	1.79	1.37	2.8	0	15	1	3	1	0	1	1	1	1	0	0	0
152	1	2	31	162	48	18.29	0	1	1	1	1	25	3.7	5.81	3.79	0	10	1	2	0	0	1	1	1	1	0	0	0
153	1	2	31	170	70	24.22	0	2	1	1	5	135	12.2	4.86	9.4	0	13	1	2	1	0	1	1	1	1	0	0	0
154	1	1	31	155	57	23.73	0	4	1	1	5	174	5.71	4.59	1.6	1	14	1	1	0	0	1	1	1	1	0	0	0
155	1	2	31	170	58	20.07	0	3	1	1	0	72	16.8	7.05	15.99	0	8	1	1	0	0	1	1	1	1	0	0	0
156	1	2	30	156	55	22.6	0	2	1	1	5	130	5.66	3.26	13	0	8	1	1	1	1	0	0	0	0
157	1	2	30	170	61	21.11	1	6	1	1	5	117	10.22	7.46	4.8	0	15	1	1	1	0	0	0	0	0
158	1	2	30	155	54	22.6	0	2	1	1	0	156	7.18	3.67	15	0	11	0	3	1	1	0	0	0	0
159	1	2	30	158	68	27.24	0	1	1	1	0	173	1.08	1.74	11.3	0	12	1	2	0	0	1	1	1	1	0	0	0
160	1	2	30	160	58	22.66	1	8	2	2	0	121	5.03	2.44	7.41	0	15	1	3	1	0	1	1	0	0	1	1	0
161	1	2	30	166	73	26.49	0	3	1	1	0	27	5.81	4.33	16.29	0	12	1	2	1	0	1	1	1	1	0	0	0
162	1	2	30	156	47	19.31	0	3	1	1	2	44	2.92	7.88	4.1	0	8	1	1	1	0	1	1	1	1	0	0	0
163	1	2	30	170	69	23.88	0	3	1	1	5	189	4.57	4.04	7.88	0	11	0	2	1	0	1	1	1	1	0	0	0
164	1	2	30	156	62	25.48	0	1	1	1	0	59	7.49	4.66	5.36	1	16	1	2	1	0	1	1	1	1	0	0	0
165	1	2	30	153	55	23.5	0	1	1	1	0	52	10.42	5.37	8.96	0	9	0	2	1	0	1	1	1	1	0	0	0
166	1	2	30	160	44	17.19	1	3	2	2	5		25.32	4.09	11.7	0	10	1	2	1	0	1	1	1	1	0	0	0
167	1	2	30	157	50	20.28	1	2	2	2	5	16	11.14	10.82	1.98	1	16	1	2	1	0	1	1	1	1	0	0	0
168	1	1	30	158	55	22	0	1	1	1	2	30	4.32	8.34	1.3	0	10	0	4	1	0	1	1	1	1	0	0	0
169	0	2	45	157	76	30.83	1	16	4	3	5	56	3.47	4.59	1.77	0	9	1	2	1	0	1	1	1	1	0	0	0
170	0	2	45	167	57	20.44	1	5	5	3	3	200	1.37	1.26	0.85	0	12	0	3	1	0	1	1	0	0	1	1	0
171	0	2	45	158	48	19.23	0	4	16	3	3	59	2.61	3.06	0.97	0	12	0	4	1	0	0	0	0	0
172	0	2	45	165	81	29.75	1	6	4	3	3	112	3.17	2.97	0.66	1	12	0	3	1	0	0	0	0	0
173	0	1	45	165	83	30.49	1	23	6	3	5	123	5.59	4.11	1.58	0	12	1	2	1	0	1	1	0	0	1	1	0
174	0	2	45	163	65	24.46	1	3	3	3	2	63	1.46	2.34	1.2	0	10	1	1	0	0	0	0	0	0
175	0	1	45	146	75	35.18	1	6	4	3	3	134	3.03	4.53	0.4	0	8	0	3	1	0	0	0	0	0
176	0	1	44	155	60	24.97	1	13	3	3	2	260	14.44	5.45	0.96	0	12	0	3	1	0	0	0	0	0
177	0	2	44	156	64	26.3	1	7	3	3	5	122	0.68	1.12	1.52	0	9	1	2	1	0	1	1	0	0	1	1	0
178	0	2	44	162	49	18.67	1	3	4	3	3	53	4.15	3.73	0.78	0	9	0	4	1	0	1	1	0	0	1	1	0
179	0	2	44	161	72	27.78	0	3	3	3	3	278	19.08	6.03	0.16	1	12	0	2	0	0	1	1	1	1	0	0	0
180	0	3	44	167	78	27.97	1	5	8	3	1	103	1.99	1.67	1.3	0	14	0	4	0	0	0	0	0	0
181	0	1	44	151	55	24.12	1	18	2	2	3	23	3.2	7.72	0.98	0	8	0	3	1	0	0	0	0	0
182	0	2	44	155	44	18.31	0	2	4	3	3	77	4.8	5.73	0.64	1	10	0	4	0	0	0	0	0	0
183	0	2	44	156	47	19.31	1	6	7	3	2	108	2.58	1.95	1.82	1	9	0	2	0	0	1	1	0	0	1	1	0
184	0	2	43	159	53	20.96	1	15	2	2	5	51	7.21	4.1	4.69	0	10	0	2	1	0	0	0	0	0
185	0	2	43	163	60	22.58	1	3	11	3	3	25	1.34	7.89	0.95	0	9	0	3	1	0	1	1	0	0	1	1	0
186	0	2	43	155	39	16.23	1	16	2	2	2	84	3.29	3.75	3.51	0	12	1	1	1	0	0	0	0	0
187	0	2	43	156	61	25.07	0	12	3	3	5	37	4.49	2.81	9.29	0	12	1	4	1	0	1	1	1	1	0	0	0
188	0	2	43	160	53	20.7	0	5	2	2	3	21	5.41	16.78	0.33	0	15	0	3	1	0	0	0	0	0
189	0	2	43	160	75	29.3	1	3	3	3	3	63	8.74	7.27	0.95	0	13	0	2	1	0	0	0	0	0
190	0	1	43	161	51	19.68	1	3	7	3	3	28	2.89	4.29	0.87	1	11	0	4	1	0	0	0	0	0
191	0	1	43	170	71	24.57	0	8	8	3	1	36	7.32	8.02	3.14	0	5	0	3	1	0	0	0	0	0
192	0	3	43	159	44	17.4	1	5	2	2	4	75	2.71	3.57	1.71	1	10	0	3	1	0	1	1	0	0	1	1	0
193	0	1	43	166	77	27.94	0	9	3	3	5	48	7.12	5	4.92	0	9	1	2	0	0	0	0	0	0
194	0	2	43	163	88	33.12	1	6	2	2	3	128	3.05	1.67	0.97	0	10	0	3	1	0	1	1	0	0	1	1	0
195	0	3	42	155	55	22.89	0	16	4	3	5	124	4.15	3.91	4.48	1	9	0	3	0	1	1	1	1	1	0	0	0
196	0	2	42	172	70	23.66	1	9	5	3	1	84	1.1	1.87	2.12	0	7	1	1	0	0	1	1	1	1	0	0	0
197	0	1	42	153	62	26.49	1	2	1	1	5	24	11.23	5.53	3.96	0	14	0	2	1	0	0	0	0	0
198	0	2	42	160	59	23.05	0	2	3	3	4	56	2.56	4.6	1.74	1	13	0	4	1	0	1	1	0	0	1	1	0
199	0	1	42	157	59	23.94	1	9	4	3	5	269	5.4	3.08	2.21	0	15	0	4	1	0	0	0	0	0
200	0	1	42	170	57	19.72	1	4	4	3	4	41	1.09	4.04	3.27	0	14	1	2	1	0	1	1	1	1	0	0	0
201	0	2	42	161	71	27.39	0	7	7	3	3	43	7.69	5.57	0.16	0	13	0	3	1	0	0	0	0	0
202	0	2	42	163	81	30.49	0	3	7	3	3	187	846	4.38	0.48	1	15	0	4	1	0	1	1	1	1	0	0	0
203	0	1	42	160	65	25.39	1	3	3	3	3	113	4.38	5.39	0.42	0	13	0	3	0	0	0	0	0	0
204	0	2	41	162	63	24.01	0	5	8	3	0	37	10.69	6.49	9.38	0	11	0	2	1	0	1	1	1	1	0	0	0
205	0	2	41	155	64	26.64	1	5	5	3	5	111	1.97	1.68	2.94	0	15	0	3	0	0	1	1	0	0	1	1	0
206	0	2	41	155	64	26.64	0	6	3	3	3	85	1.34	4.64	0.06	0	12	1	2	1	0	0	0	0	0
207	0	1	41	155	53	22.06	1	11	5	3	4	208	13.83	7.43	4.01	1	13	0	3	1	0	0	0	0	0
208	0	2	41	172	56	18.93	0	4	2	2	5	197	6.69	4.82	1.91	0	10	1	2	0	0	1	1	1	1	0	0	0
209	0	1	41	152	58	25.1	0	3	2	2	2	123	2.01	2.41	1.93	0	14	0	4	1	0	1	1	1	1	0	0	0
210	0	1	41	153	54	23.07	0	4	5	3	5	202	3.71	2.19	1.71	0	15	0	3	1	0	0	0	0	0
211	0	2	41	162	71	27.05	1	4	4	3	1	51	2.37	6.67	1.35	0	12	1	3	1	0	1	1	1	1	0	0	0
212	0	1	41	148	47	21.46	1	2	2	2	4	290	4.13	2.89	3.04	1	10	0	2	1	0	0	0	0	0
213	0	2	41	155	60	24.97	1	4	4	3	2	21	2.56	5.04	4.27	0	13	0	3	1	0	1	1	0	0	1	1	0
214	0	2	41	154	66	27.83	0	10	5	3	3	67	2.43	6.87	0.59	0	15	0	4	1	0	0	0	0	0
215	0	2	41	155	73	30.39	1	5	5	3	0	50	4.88	6.08	7.58	0	10	1	1	0	0	0	0	0	0
216	0	2	41	168	67	23.74	1	12	3	3	3	51	6.97	10.25	0.13	1	12	0	4	1	0	1	1	0	0	1	1	0
217	0	1	41	163	66	24.84	0	3	4	3	2	43	0.2	2.02	1.22	0	9	0	2	1	0	1	0	0	0
218	0	1	41	168	56	19.84	0	2	3	3	5	42	11.17	7.27	1.83	0	10	0	3	1	0	0	0	0	0
219	0	2	40	149	57	25.67	1	11	2	2	4	95	2.1	4.95	1.25	0	12	0	2	1	0	1	1	1	1	0	0	0
220	0	1	40	165	64	23.51	1	4	4	3	5	55	5.55	7.48	1.34	0	13	0	1	1	0	0	0	0	0
221	0	1	40	152	68	29.43	0	5	4	3	3	137	4.32	4.02	0.84	0	13	0	2	1	0	0	0	0	0
222	0	3	40	165	70	25.71	0	1	2	2	5	57	3.68	3.4	3.96	0	15	0	3	1	0	0	0	0	0
223	0	2	40	156	55	22.6	0	3	4	3	3	97	1.01	2.2	1.19	0	9	0	4	1	0	0	0	0	0
224	0	2	40	163	49	18.44	1	8	4	3	3	83	9.15	9.34	0.44	0	10	0	1	0	0	0	0	0	0
225	0	2	40	160	63	24.61	0	11	3	3	2	141	5.7	5.29	1.52	0	11	1	3	1	0	1	1	1	1	0	0	0
226	0	2	40	158	56	22.43	1	3	10	3	5	53	3.92	5.53	3.84	1	12	1	2	1	0	0	0	0	0
227	0	3	40	165	65	23.88	1	2	1	1	4	95	0.75	2.44	6.64	1	10	1	2	1	0	1	1	1	1	0	0	0
228	0	1	40	153	52	22.21	1	3	12	3	5	82	4.79	7.44	1.85	1	9	0	1	1	0	0	0	0	0
229	0	2	40	163	49	18.44	0	3	7	3	3	301	14.82	16.43	0.13	0	10	0	4	1	0	1	1	1	1	0	0	0
230	0	2	40	154	46	19.4	1	5	3	3	5	31	4.97	4.38	3.03	0	11	1	1	0	0	1	1	1	1	0	0	0
231	0	1	40	169	62	21.71	0	2	2	2	3	57	2.42	4.95	0.8	0	10	0	3	1	0	0	0	0	0
232	0	2	40	148	53	24.2	0	3	1	1	2	187	2.17	1.58	1.91	0	13	0	3	1	0	0	0	0	0
233	0	2	40	172	66	22.31	1	6	2	2	1	65	3.9	5.71	2.1	1	14	1	2	0	0	1	1	1	1	0	0	0
234	0	3	40	157	64	25.96	0	2	2	2	2	166	18.35	7.87	2.15	0	12	1	3	1	0	0	0	0	0
235	0	2	40	169	65	22.76	0	4	4	3	3	131	0.75	2.18	0.39	0	8	0	2	1	0	0	0	0	0
236	0	1	40	160	52	20.31	1	6	2	2	3	54	2.03	5.44	0.47	1	12	0	3	0	0	0	0	0	0
237	0	2	39	165	61	22.41	1	1	2	2	3	29	2.26	4.38	0.75	1	9	1	1	1	0	0	0	0	0
238	0	2	39	156	60	24.65	0	1	1	1	5	42	3.7	6.96	2.32	0	7	0	2	1	0	0	0	0	0
239	0	2	39	165	60	22.04	1	3	3	3	2	303	10.68	4.94	1.32	0	11	0	4	0	0	0	0	0	0
240	0	2	39	156	87	35.75	0	3	6	3	5	31	5.97	6.5	6.04	0	12	0	2	1	0	1	1	0	0	1	1	0
241	0	2	39	163	65	24.46	0	9	1	1	2	23	2.87	5.29	2.24	0	12	1	4	1	0	1	1	1	1	0	0	0
242	0	2	39	172	65	21.97	0	3	1	1	3	103	4.8	3.86	1.02	0	11	0	2	1	0	1	1	1	1	0	0	0
243	0	2	39	166	62	22.5	0	3	1	1	2	106	3.05	2.45	2.16	0	10	1	2	0	0	0	0	0	0
244	0	2	39	159	82	32.44	1	3	1	1	2	183	1.34	0.97	5.88	0	14	0	2	1	1	0	0	0	0
245	0	2	39	162	50	19.05	1	6	2	2	5	31	2.44	4.85	3.79	1	14	0	3	1	0	0	0	0	0
246	0	2	39	162	50	19.05	1	3	2	2	1	328	13.19	7.85	2.39	1	13	0	1	1	0	0	0	0	0
247	0	1	39	159	66	26.11	1	2	2	2	5	264	2.79	1.47	7.57	1	14	1	2	1	0	1	1	1	1	0	0	0
248	0	2	39	165	73	26.81	0	9	5	3	3	53	3.77	11.89	0.33	0	15	0	1	0	0	1	1	1	1	0	0	0
249	0	1	39	156	47	19.31	0	3	3	3	4	246	13.05	6.27	5.34	0	9	0	4	1	0	0	0	0	0
250	0	2	39	156	67	27.53	1	2	8	3	3	168	9.8	10.69	0.56	1	12	1	1	1	0	1	1	1	0	1	0	1
251	0	1	39	167	47	16.85	1	2	5	3	3	243	12.87	6.35	0.67	0	12	0	2	1	0	0	0	0	0
252	0	1	39	155	55	22.89	1	4	2	2	3	160	8.6	2.48	0.91	0	10	0	4	0	0	0	0	0	0
253	0	2	38	153	57	24.35	0	5	1	1	0	57	6.34	5.05	6.14	0	12	0	2	1	0	1	1	1	1	0	0	0
254	0	2	38	152	48	20.78	0	13	5	3	3	50	2.55	4.61	0.88	0	12	0	2	0	0	0	0	0	0
255	0	2	38	156	70	28.76	0	3	3	3	3	155	0.82	1.08	0.47	0	13	0	2	1	0	1	1	1	1	0	0	0
256	0	2	38	165	52	19.1	0	6	2	2	4	149	4.51	3.71	2.3	0	13	0	2	1	0	0	0	0	0
257	0	1	38	164	84	31.23	1	8	2	2	4	179	9.91	8.1	4.02	0	15	1	2	1	0	1	1	1	1	0	0	0
258	0	2	38	160	60	23.44	0	13	3	3	3	52	3.7	5.98	0.83	1	11	0	2	1	0	0	0	0	0
259	0	1	38	158	52	20.83	0	6	1	1	3	112	2.12	2.55	0.97	0	10	0	2	1	0	0	0	0	0
260	0	2	38	160	55	21.48	0	7	2	2	1	279	2.01	1.63	1.37	1	13	0	4	1	0	1	1	1	1	0	0	0
261	0	2	38	154	72	30.36	1	11	4	3	0	41	9.55	5.99	7.37	0	16	1	2	1	0	1	1	1	1	0	0	0
262	0	2	38	156	54	22.19	1	8	3	3	3	41	3.07	9.36	1.1	0	12	1	2	0	0	1	1	0	0	1	1	0
263	0	1	38	167	50	17.93	0	3	1	1	5	53	0.22	0.92	1.66	0	10	0	4	1	0	0	0	0	0
264	0	2	37	151	48	21.05	0	5	1	1	1	73	3.56	4.14	2.8	0	13	0	2	1	0	0	0	0	0
265	0	2	37	155	70	29.14	1	5	2	2	2	120	8.64	3.43	3.9	0	15	1	1	1	1	0	0	0	0
266	0	1	37	170	59	20.42	0	11	3	3	1	26	1.95	6.8	2.82	0	11	0	2	1	0	0	0	0	0
267	0	1	37	156	65	26.71	0	3	1	1	3	635	5.22	2.62	0.64	0	12	0	4	1	0	0	0	0	0
268	0	2	37	163	62	23.34	0	1	1	1	4	63	5.59	3.57	3.68	1	11	1	2	1	0	1	1	1	1	0	0	0
269	0	1	37	158	85	34.05	1	6	2	2	5	29	7.22	4.1	7.27	0	10	1	2	0	0	0	0	0	0
270	0	2	37	155	65	27.06	1	7	2	2	5	246	49.65	14.24	3.37	0	15	0	2	1	0	1	1	0	0	1	1	0
271	0	2	37	162	56	21.34	1	3	3	3	3	68	4.89	3.76	0.63	1	11	0	2	1	0	0	0	0	0
272	0	2	37	158	58	23.23	1	7	7	3	5	55	0.7	4.02	5.41	0	10	1	2	1	0	1	1	1	1	0	0	0
273	0	2	37	161	85	32.79	0	4	1	1	5	32	5.58	5.72	5.5	0	10	1	2	0	0	1	1	1	1	0	0	0
274	0	2	37	163	49	18.44	0	3	3	3	5	68	8.52	7.07	2.13	0	11	0	3	1	0	0	0	0	0
275	0	2	36	167	58	20.8	1	6	4	3	1	182	4.98	5.89	2.68	0	12	0	4	1	0	1	1	0	0	1	1	0
276	0	2	36	170	83	28.72	0	8	1	1	4	25	1.99	5.52	2.3	1	15	0	2	1	0	1	1	1	1	0	0	0
277	0	2	36	154	69	29.09	0	4	1	1	5	72	9.21	3.97	5.56	0	12	1	2	1	0	0	0	0	0
278	0	3	36	156	88	36.16	0	10	2	2	0	26	4.82	4.16	16	0	13	0	2	1	0	1	1	1	1	0	0	0
279	0	1	36	169	58	20.31	1	6	1	1	5	41	2.64	5.72	6.72	1	13	1	2	1	0	1	1	1	1	0	0	0
280	0	2	36	145	50	23.78	1	12	4	3	3	50	3.4	8.78	0.95	1	13	0	2	1	0	0	0	0	0
281	0	2	36	169	70	24.51	1	4	3	3	0	39	3.39	4.49	11	1	9	1	2	1	0	1	1	1	1	0	0	0
282	0	2	36	162	87	33.15	0	1	2	2	1	56	0.9	1.63	2.53	0	14	0	3	0	0	1	1	1	0	1	0	1
283	0	2	36	161	65	25.08	1	5	3	3	2	72	5.8	5.85	8.17	0	12	0	3	1	0	1	1	1	1	0	0	0
284	0	2	36	161	52	20.06	1	3	4	3	0	169	1.69	1.59	12.17	0	13	1	2	0	0	1	1	1	1	0	0	0
285	0	2	36	162	85	32.39	1	2	1	1	2	69	2.77	1.44	3.36	0	8	0	2	1	0	1	1	1	1	0	0	0
286	0	2	36	164	25	9.3	1	5	3	3	5	25	3.84	3.74	2.71	0	10	1	2	1	0	1	1	1	1	0	0	0
287	0	2	36	163	55	20.7	1	9	2	2	0	150	28.79	7.37	12.5	0	14	1	2	0	0	1	1	1	1	0	0	0
288	0	1	36	158	70	28.04	1	4	3	3	5	18	4.22	6.46	2.37	0	10	0	4	1	0	0	0	0	0
289	0	1	36	156	46	18.9	0	10	8	3	5	63	9.47	7.11	2.8	0	11	0	4	1	0	0	0	0	0
290	0	2	36	166	53	19.23	0	3	1	1	4	12	5.19	6.27	5.46	0	13	1	2	1	0	1	1	1	1	0	0	0
291	0	2	36	158	52	20.83	0	2	2	2	3	38	1.39	4.61	0.42	0	15	0	2	1	0	0	0	0	0
292	0	1	35	145	42	19.98	0	2	1	1	1	52	5.64	6.92	4.39	1	8	0	2	0	1	0	0	0	0
293	0	2	35	162	67	25.53	0	3	3	3	4	99	0.59	0.86	1.66	0	11	0	3	1	0	1	1	1	1	0	0	0
294	0	2	35	150	54	24	1	3	4	3	0	32	2.67	4.05	6.43	0	12	1	1	1	1	0	0	0	0
295	0	1	35	163	62	23.34	1	1	1	1	0	80	7.3	7.05	8.16	0	10	1	1	1	0	0	0	0	0
296	0	2	35	161	54	20.83	0	3	1	1	0	16	3.77	3.81	10.48	0	11	1	2	0	0	0	0	0	0
297	0	1	35	153	64	27.34	1	2	3	3	4	27	6.84	6.35	1.97	0	14	0	2	1	0	0	0	0	0
298	0	2	35	163	55	20.7	0	4	2	2	5	209	3.37	3.93	2.53	1	10	0	3	1	0	1	0	0	0
299	0	2	35	160	66	25.78	1	6	2	2	5	1132	18.66	10.94	2.82	0	13	1	2	0	0	1	1	1	1	0	0	0
300	0	1	35	162	82	31.25	1	5	3	3	5	154	5.6	2.5	5.46	0	10	1	1	0	0	0	0	0	0
301	0	2	35	163	51	19.2	1	7	1	1	1	19	3.55	5.81	2.91	1	11	1	2	1	0	1	1	1	1	0	0	0
302	0	2	35	158	51	20.43	0	3	2	2	1	333	61367	14.22	1.52	0	13	1	2	0	0	0	0	0	0
303	0	2	35	150	50	22.22	1	3	1	1	5	49	3.69	5.9	5.08	0	13	0	2	1	0	1	1	1	1	0	0	0
304	0	2	34	158	68	27.24	0	5	1	1	0	188	1.25	1.74	6.27	0	10	1	2	1	0	0	0	0	0
305	0	2	34	165	47	17.26	0	4	3	3	5	182	4.44	3.59	4.89	0	9	0	2	1	0	1	1	1	1	0	0	0
306	0	2	34	159	55	21.76	0	9	1	1	0	93	3.36	1.61	7.1	1	13	0	1	0	0	1	1	1	1	0	0	0
307	0	2	34	162	53	20.2	0	3	1	1	1	237	47.38	15.75	5.15	1	10	1	2	0	0	1	1	1	1	0	0	0
308	0	2	34	155	59	24.56	0	6	4	3	2	38	2.88	6.12	5.96	0	12	0	3	1	0	0	0	0	0
309	0	2	34	157	44	17.85	1	7	3	3	2	29	5.29	7.06	7.96	0	13	0	2	1	0	1	1	1	1	0	0	0
310	0	2	34	157	58	23.53	0	5	2	2	4	84	5.33	3.64	4.27	0	13	0	2	1	0	1	1	1	1	0	0	0
311	0	2	34	172	63	21.3	1	4	3	3	5	145	3.77	6.3	1.45	1	13	0	3	1	0	0	0	0	0
312	0	2	34	162	54	20.58	0	3	5	3	4	117	2.48	3.13	2.98	1	15	0	2	1	0	1	1	1	1	0	0	0
313	0	2	34	169	68	23.81	1	5	2	2	4	28	3.38	4.55	5.59	0	11	0	2	1	0	1	1	1	1	0	0	0
314	0	2	34	152	48	20.78	0	3	6	3	5	366	7.45	2.83	5.07	1	14	0	2	1	0	1	1	1	1	0	0	0
315	0	2	34	165	75	27.55	1	5	1	1	5	437	10.1	3.46	3.91	0	15	0	3	1	0	1	1	1	0	1	0	1
316	0	2	34	164	74	27.51	1	3	1	1	0	98	8.89	4.31	10.97	0	9	1	1	1	0	1	1	1	1	0	0	0
317	0	1	33	160	56	21.87	1	4	2	2	5	59	12.86	7.65	6.05	0	12	0	3	0	0	0	0	0	0
318	0	1	33	160	45	17.58	0	6	5	3	5	244	22.33	9.39	3.07	0	11	0	2	1	0	0	0	0	0
319	0	2	33	155	47	19.56	0	5	1	1	1	235	3.68	1.35	3.53	0	12	0	3	1	0	1	1	0	0	1	1	0
320	0	2	33	162	49	18.67	0	5	1	1	4	39	5.42	4.56	5.96	1	11	1	2	0	0	0	0	0	0
321	0	2	33	160	53	20.7	0	3	1	1	0	36	5.8	4.03	9.57	0	9	1	2	1	0	0	0	0	0
322	0	2	33	147	42	19.44	0	6	2	2	5	98	1.62	2.01	4.98	0	13	0	2	1	0	0	0	0	0
323	0	2	33	153	54	23.07	1	4	1	1	5	148	3.83	2.33	9	0	13	0	2	1	0	1	1	1	1	0	0	0
324	0	2	33	165	62	22.77	0	5	1	1	4	150	14.32	8.3	4.16	1	15	0	2	1	0	1	1	1	1	0	0	0
325	0	2	33	170	65	22.49	1	2	2	2	5	14	8.6	6.74	2.8	0	11	1	2	1	0	1	1	1	1	0	0	0
326	0	1	33	169	69	24.16	1	2	3	3	5	26	5.1	5.4	2.12	0	10	0	4	1	0	0	0	0	0
327	0	2	33	160	52	20.31	1	3	3	2	1	55	13.42	4.62	6.93	0	10	1	1	1	0	1	1	1	1	0	0	0
328	0	2	33	156	50	20.55	1	2	1	1	4	50	11.83	4.01	4.9	0	12	1	2	1	0	1	1	1	1	0	0	0
329	0	2	32	158	64	25.64	0	2	1	1	5	20	1.67	4.45	2.32	0	8	1	2	1	0	1	1	1	1	0	0	0
330	0	1	31	163	60	22.58	1	4	1	1	5	10	9.66	5.06	4.87	1	11	1	1	1	0	0	0	0	0
331	0	2	31	163	68	25.59	0	13	7	3	3	39	3.65	6.6	1.11	1	22	0	2	1	0	0	0	0	0
332	0	1	31	177	80	25.54	1	4	2	2	4	36	8.43	7.68	2.75	1	9	0	3	1	0	0	0	0	0
333	0	3	30	152	45	19.48	1	3	3	3	0	236	4.77	1.84	7.37	0	10	1	2	1	1	0	0	0	0
334	0	2	30	154	45	18.97	0	4	1	1	5	239	2.07	1.65	4.31	0	11	0	3	1	0	0	0	0	0
335	0	3	30	162	65	24.77	0	2	1	1	4	61	7.47	3.88	5.14	0	11	0	2	1	0	1	1	1	1	0	0	0
336	0	1	30	168	56	19.84	0	2	2	2	4	43	11.09	7.75	3.19	1	9	0	2	1	0	0	0	0	0
